# Supplementary material for: Southern Chilean Native Plants as Novel Sources of Antioxidant and Antibacterial Extracts
Source: Antioxidants (Basel). 2025 Dec 11;14(12):1488. doi: 10.3390/antiox14121488 (PMC12729486; doi:10.3390/antiox14121488)
Supplement: Supplementary file 1 [file antioxidants-14-01488-s001.zip]

Archive with 1 entries (1 files):
- antioxidants-3963975-supplementary.pdf
